# Supplementary material for: Economic Performance and Meat Quality Traits of Extensively Reared Beef Cattle in Greece
Source: Animals (Basel). 2025 May 29;15(11):1601. doi: 10.3390/ani15111601 (PMC12153860; doi:10.3390/ani15111601)
Supplement: Supplementary file 1 [file animals-15-01601-s001.zip]

Archive with 3 entries (3 files):
- Supplement File S1_Dataset S1.pdf
- Supplement File S3_Dataset S2.xlsx
- Supplemnet File S2_Table S1.pdf
