# Supplementary material for: Economic Performance and Meat Quality Traits of Extensively Reared Beef Cattle in Greece
Source: Animals (Basel). 2025 May 29;15(11):1601. doi: 10.3390/ani15111601 (PMC12153860; doi:10.3390/ani15111601)
Supplement: Supplementary file 1 [file animals-15-01601-s001.zip › Supplement File S3_Dataset S2.xlsx]

## Sheet: Physiochemical
Α/Α	Sample number	Sampling number	Day after slaughter	pH	Lightness – L*	Redness – a*	Yellowness – b*	Chroma	Hue angle	Force1	Force2	Adhesiveness (g/sec)	Springiness	Cohesiveness	Chewiness	Moisture %	Protein (As is %)	Fat (As is %)	Collagen (As is %)	Salt (As is %)	Ash (As is %)	ΤVMC	Escherichia Coli. cfu/g	Enterobacterales cfu/g	Total fat	MUFA (%)	PUFA (%)	SFA (%)	Myristic acid (C14:0) %Total Fat	Pentadecanoic acid (C15:0) %Total Fat	Palmitoleic acid (C16:1) %Total Fat	Heptadecanoic acid (C17:0) %Total Fat	Cis-10-Heptadecenoic acid (C17:1) %Total Fat	Stearic acid (C18:0) %Total Fat	Palmitic acid (C16:0) % Total Fat	Elaidic acid (C18:1n9t) % Total Fat	Oleic acid (C18:1n9c) % Total Fat	Linoleic acid (C18:2n6c) % Total Fat	Arachidic acid (C20:0) % Total Fat	Linolenic acid (C18:3n3 ) % Total Fat
1	A1	1	1	5.795	36.6	21.1333	12.8067	24.7109	0.544815	1503.4	1264.19	NA	0.752	0.659	745.274	NA	NA	NA	NA	NA	NA	1.2 x 10^5	<9.1	82	10.32	51.4535	2.32558	46.2209	2.22868	0.48	3.77907	0.872093	NA	18.9922	23.3527	2.22868	44.9612	1.74419	0.193798	0.484496
1	A1	1	15	5.265	38.87	17.59	9.45667	19.9709	0.493286	1051.46	880.408	-3.995	0.634	0.514	342.712	76.2	23.3	1	1.6	0.3	3	NA	NA	NA	NA	NA	NA	NA	NA	NA	NA	NA	NA	NA	NA	NA	NA	NA	NA	NA
2	A2	1	1	5.91	36.2833	23.1267	13.42	26.7383	0.525795	4439.53	3672.32	-0.852	0.77	0.58	1981.95	NA	NA	NA	NA	NA	NA	1.4 x 10^5	<9.1	1	6.86	46.0641	2.76968	51.1662	2.18659	0.44	2.91545	0.874636	NA	22.5948	24.6356	2.04082	40.8163	2.18659	0.145773	0.437318
2	A2	1	15	5.245	36.6167	17.79	9.39333	20.1176	0.485805	1145.25	898.017	-3.508	0.671	0.48	368.618	76.8	23.1	0.4	1.2	0.1	1.2	NA	NA	NA	NA	NA	NA	NA	NA	NA	NA	NA	NA	NA	NA	NA	NA	NA	NA	NA
3	A3	2	1	5.375	35.8033	15.8967	6.17667	17.0545	0.370598	5260.53	4291.36	-16.367	0.946	0.52	2585.15	NA	NA	NA	NA	NA	NA	7.8 x 10^4	<9.1	1800	9.94	39.0342	2.41449	58.4507	2.7163	0.7	2.61569	0.905433	0.301811	28.7726	24.9497	2.21328	33.7022	2.01207	0.301811	0.402414
3	A3	2	15	5.595	42.2133	18.2067	8.21333	19.9735	0.423782	982.943	873.2	-4.471	0.842	0.674	557.756	74.3	22.9	1.2	1.3	0.7	2.3	NA	NA	NA	NA	NA	NA	NA	NA	NA	NA	NA	NA	NA	NA	NA	NA	NA	NA	NA
4	A4	2	1	5.375	35.1533	15.3933	8.46	17.5649	0.502527	2945.36	2205.57	-2.515	0.723	0.455	967.988	NA	NA	NA	NA	NA	NA	9.8 x 10^4	<9.1	10	10.02	55.0898	2.79441	42.1158	2.49501	0.4	5.88822	0.598802	0.598802	14.6707	23.7525	1.89621	45.9082	2.29541	0.0998004	0.399202
4	A4	2	15	5.49	37.1567	18.4067	8.42	20.2411	0.429026	826.626	690.432	-9.056	0.77	0.581	369.411	75.1	23.2	1.3	1.5	1	1.9	NA	NA	NA	NA	NA	NA	NA	NA	NA	NA	NA	NA	NA	NA	NA	NA	NA	NA	NA
5	A5	3	1	5.155	40.9667	19.3433	10.92	22.2129	0.513934	5272.63	4220.81	-8.803	0.899	0.496	2352.07	NA	NA	NA	NA	NA	NA	7.8 x 10^4	<9.1	1800	12.08	36.3411	2.40066	61.2583	2.2351	0.66	2.06954	1.15894	0.248344	32.8642	23.9238	2.48344	31.457	2.06954	0.331126	0.331126
5	A5	3	15	5.04	39.8467	16.88	7.18333	18.3449	0.402339	1567.25	1252.34	-17.743	0.708	0.454	503.397	74.3	22	1.8	1.6	1	2.5	NA	NA	NA	NA	NA	NA	NA	NA	NA	NA	NA	NA	NA	NA	NA	NA	NA	NA	NA
6	A6	3	1	5.01	35.2667	17.4367	8.68	19.4777	0.461887	403.91	356.955	-8.951	0.866	0.637	223.022	NA	NA	NA	NA	NA	NA	9.8 x 10^4	<9.1	10	12.39	48.9911	2.09847	48.9104	2.42131	0.4	4.03551	0.807103	0.484262	20.4197	24.6166	1.53349	42.2922	1.61421	0.161421	0.403551
6	A6	3	15	4.815	35.6433	17.84	7.35	19.2948	0.390804	1032.65	804.106	-14.659	0.55	0.397	225.487	72.9	23.2	2.1	1.8	0.8	1.4	NA	NA	NA	NA	NA	NA	NA	NA	NA	NA	NA	NA	NA	NA	NA	NA	NA	NA	NA
7	A7	4	1	5	37.0233	17.4567	8.50333	19.4176	0.453283	672.704	516.267	NA	0.812	0.552	301.478	NA	NA	NA	NA	NA	NA	2.0 x 10^4	<9.1	630	2.35	41.7021	4.68085	53.617	1.70213	0.43	2.12766	0.851064	NA	27.234	22.9787	2.55319	36.5957	3.82979	NA	0.425532
7	A7	4	15	5.025	35.29	17.15	7.61333	18.7639	0.417791	951.32	790.331	-2.207	0.7	0.562	374.676	73.3	22.2	1.6	1.5	1.1	2.5	NA	NA	NA	NA	NA	NA	NA	NA	NA	NA	NA	NA	NA	NA	NA	NA	NA	NA	NA
8	A8	4	1	4.805	33.5733	16.54	7.75667	18.2685	0.438512	801.711	702.77	-63.862	0.953	0.738	563.926	NA	NA	NA	NA	NA	NA	1.5 x 10^4	<9.1	500	1.57	43.3121	3.82166	52.8662	2.54777	NA	3.18471	0.636943	NA	24.8408	23.5669	1.27389	38.2166	3.18471	NA	NA
8	A8	4	15	4.78	35.72	16.36	8.73	18.5435	0.490179	676.297	542.26	-3.371	0.619	0.491	205.418	72.1	22.7	2.3	1.6	0.9	1.8	NA	NA	NA	NA	NA	NA	NA	NA	NA	NA	NA	NA	NA	NA	NA	NA	NA	NA	NA
9	Α9	5	1	4.635	35.1067	18.17	8.65333	20.1253	0.444462	1242.15	973.241	NA	0.854	0.553	586.231	NA	NA	NA	NA	NA	NA	2.2 x 10^5	<40	380	0.49	24.4898	2.04082	73.4694	2.04082	NA	NA	NA	NA	36.7347	30.6122	NA	20.4082	NA	NA	NA
9	Α9	5	15	5.535	36.2333	17.4233	8.04667	19.1917	0.43265	1242.15	973.241	NA	0.854	0.553	586.231	73.8	24.2	0.2	0.1	3.6	1.9	NA	NA	NA	NA	NA	NA	NA	NA	NA	NA	NA	NA	NA	NA	NA	NA	NA	NA	NA
10	A10	5	1	4.625	37.4467	18.3667	9.08333	20.49	0.459282	892.387	753.558	-0.915	0.574	0.546	280.027	NA	NA	NA	NA	NA	NA	1.1 x 10^5	<9.1	270	3.91	52.4297	2.8133	44.757	1.79028	0.51	3.58056	0.767263	0.511509	18.4143	23.0179	1.79028	46.2916	2.04604	NA	0.511509
10	A10	5	15	5.6	38.68	16.3767	7.20667	17.8922	0.414555	892.387	753.558	-0.915	0.574	0.546	280.027	74.7	24.4	0.6	0.3	3.4	1.7	NA	NA	NA	NA	NA	NA	NA	NA	NA	NA	NA	NA	NA	NA	NA	NA	NA	NA	NA
11	Α11	6	1	5.15	31.2067	14.1867	6.81667	15.7394	0.447925	344.689	533.396	NA	0.775	0.752	329.426	NA	NA	NA	NA	NA	NA	1.8 x 10^4	<9.1	1	3.98	46.9849	2.76382	50	1.75879	0.5	2.51256	1.00503	0.502513	21.8593	24.6231	2.01005	41.9598	2.51256	NA	0.251256
11	Α11	6	15	6.075	31.36	13.7833	5.17	14.721	0.35885	1625.34	1342.77	-1.739	0.797	0.482	624.936	77.2	23	1.7	1.5	0.5	0.8	NA	NA	NA	NA	NA	NA	NA	NA	NA	NA	NA	NA	NA	NA	NA	NA	NA	NA	NA
12	A12	6	1	5.07	35.29	14.48	7.63333	16.3688	0.485142	966.906	2040.03	-5.785	0.738	0.45	889.82	NA	NA	NA	NA	NA	NA	2.3 x 10^5	<40	1	13.43	46.0164	3.35071	50.5585	2.2338	0.45	3.20179	0.967982	0.372301	22.487	24.274	2.75503	39.315	2.82949	0.14892	0.446761
12	A12	6	15	6.1	32.1933	14.1667	5.87	15.3346	0.392818	578.554	493.029	-3.364	0.738	0.581	247.979	75.2	24.1	1	1	0.8	1.3	NA	NA	NA	NA	NA	NA	NA	NA	NA	NA	NA	NA	NA	NA	NA	NA	NA	NA	NA
13	Α13	7	1	6.03	32.1067	17.1767	7.85667	18.8882	0.428994	2380.34	2066.74	-7.221	0.859	0.65	1328.68	NA	NA	NA	NA	NA	NA	3.9 x 10^5	<9.1	180	5.93	38.1113	2.02361	59.8651	2.36088	0.67	2.52951	1.0118	0.337268	31.0287	2.52951	2.52951	32.715	1.68634	0.337268	NA
13	Α13	7	15	5.99	36.6833	17.9667	8.90667	20.0532	0.460228	2071.66	1648.82	-10.234	0.77	0.466	742.806	77.2	23.5	1.7	1.3	0.9	1.2	NA	NA	NA	NA	NA	NA	NA	NA	NA	NA	NA	NA	NA	NA	NA	NA	NA	NA	NA
14	Α14	7	15	5.715	37.86	19.94	10.3633	20.2181	0.479303	580.756	485.722	-3.994	0.933	0.826	374.287	78.8	23.2	0.3	2.1	1.5	0.5	NA	NA	NA	NA	NA	NA	NA	NA	NA	NA	NA	NA	NA	NA	NA	NA	NA	NA	NA
14	Α14	7	1	5.62	34.61	18.4133	8.35	22.4723	0.425741	390.614	348.929	-4.461	0.812	0.679	215.409	NA	NA	NA	NA	NA	NA	4.7 x 10^5	<9.1	150	15.79	44.3319	3.0399	52.6282	1.83661	NA	2.78657	1.0133	0.379987	26.2191	22.7359	3.10323	37.8721	2.78657	0.253325	NA
15	Α15	8	1	5.64	35.73	13.7933	8.44667	16.1741	0.549468	2118.85	1836.04	-9.013	0.844	0.68	1216.22	NA	NA	NA	NA	NA	NA	3.7 x 10^4	<40	210	6.97	45.911	3.29986	50.7891	1.86514	0.43	2.5825	0.860832	0.286944	24.8207	22.5251	2.00861	40.7461	0.430416	0.286944	NA
15	Α15	8	15	5.67	35.72	16.5133	7.49	18.1326	0.425821	895.621	1085.84	-1.46	0.641	0.519	361.278	75.7	23.3	0.6	1.8	0.5	0.7	NA	NA	NA	NA	NA	NA	NA	NA	NA	NA	NA	NA	NA	NA	NA	NA	NA	NA	NA
16	A16	8	1	5.555	37.1967	20.04	10.4667	22.6087	0.481319	1628.82	1419.31	-5.792	0.76	0.632	781.987	NA	NA	NA	NA	NA	NA	2.2 x 10^4	1.1 x 10^2	500	6.44	50.6211	3.57143	50.6211	1.70807	0.47	2.17391	1.08696	0.310559	25.6211	21.4286	2.48447	40.528	0.465839	0.310559	NA
16	A16	8	15	5.555	38.2333	19.52	9.37333	21.6539	0.447675	1302.17	1412.85	-3.867	0.775	0.411	553.511	78.4	21.5	0	2	0	0.4	NA	NA	NA	NA	NA	NA	NA	NA	NA	NA	NA	NA	NA	NA	NA	NA	NA	NA	NA
17	Α17	9	1	5.62	37.2267	20.34	9.50333	22.4506	0.437085	1081.16	895.741	NA	0.681	0.503	370.27	NA	NA	NA	NA	NA	NA	6.3 x 10^4	64est	380	2.85	47.0175	2.80702	50.1754	2.10526	0.35	3.15789	1.05263	0.350877	23.5088	22.4561	1.75439	41.4035	23.5088	0.350877	0.350877
17	Α17	9	15	5.69	39.13	20.33	9.05333	22.2547	0.418954	648.747	534.234	-6.411	0.604	0.469	183.813	73.6	23.3	1.5	1.7	0.5	0.7	NA	NA	NA	NA	NA	NA	NA	NA	NA	NA	NA	NA	NA	NA	NA	NA	NA	NA	NA
18	A18	9	1	5.7	35.26	21.1667	10.5567	23.6531	0.462639	1898.69	1642.95	-0.933	0.636	0.623	752.15	NA	NA	NA	NA	NA	NA	3.0 10^4	<9.1	220	2.6	43.0769	3.46154	53.4615	1.53846	0.77	1.92308	1.15385	NA	27.6923	22.3077	1.92308	38.4615	0.384615	NA	0.384615
18	A18	9	15	5.715	37.34	21.5533	10.6167	24.0262	0.457691	641.68	521.417	-10.351	0.651	0.513	214.494	76.8	22.1	0	1.8	0.2	0.8	NA	NA	NA	NA	NA	NA	NA	NA	NA	NA	NA	NA	NA	NA	NA	NA	NA	NA	NA
19	A19	10	1	5.75	37.2633	18.9267	7.81	20.4747	0.39136	1105.72	1404.1	-1.212	0.626	0.493	433.872	NA	NA	NA	NA	NA	NA	NA	NA	NA	NA	NA	NA	NA	NA	NA	NA	NA	NA	NA	NA	NA	NA	NA	NA	NA
19	A19	10	15	5.56	38.5933	20.5233	10.4433	23.0276	0.470704	1417.04	970.033	-2.745	0.693	0.508	598.96	78.1	21.1	0.9	1.7	0.4	0.3	NA	NA	NA	NA	NA	NA	NA	NA	NA	NA	NA	NA	NA	NA	NA	NA	NA	NA	NA
20	A20	10	1	5.73	33.32	11.78	7.33667	13.8779	0.557021	1046.46	875.934	-3.412	0.598	0.424	346.234	NA	NA	NA	NA	NA	NA	NA	NA	NA	NA	NA	NA	NA	NA	NA	NA	NA	NA	NA	NA	NA	NA	NA	NA	NA
20	A20	10	15	5.51	36.87	19.9867	8.66	21.7822	0.40887	886.278	517.075	-1.373	0.572	0.576	341.424	77.5	23.7	0	1.8	0.6	0.4	NA	NA	NA	NA	NA	NA	NA	NA	NA	NA	NA	NA	NA	NA	NA	NA	NA	NA	NA
21	A21	11	1	5.68	35.6733	18.6867	9.76	21.082	0.481326	2220.21	2018.73	-2.856	1.035	0.538	555.893	NA	NA	NA	NA	NA	NA	NA	NA	NA	NA	NA	NA	NA	NA	NA	NA	NA	NA	NA	NA	NA	NA	NA	NA	NA
21	A21	11	15	5.82	34.8233	15.1867	6.92667	16.6917	0.427917	932.993	776.796	-0.471	0.874	0.55	448.501	75.6	22.5	2.6	2	0.5	0.6	NA	NA	NA	NA	NA	NA	NA	NA	NA	NA	NA	NA	NA	NA	NA	NA	NA	NA	NA
22	A22	11	1	5.665	37.2667	19.37	11.2533	22.4017	0.526307	3114.81	1667.58	-2.878	0.92	0.552	2114.8	NA	NA	NA	NA	NA	NA	NA	NA	NA	NA	NA	NA	NA	NA	NA	NA	NA	NA	NA	NA	NA	NA	NA	NA	NA
22	A22	11	15	5.775	32.9967	16.3533	7.57667	18.0232	0.433867	431.101	378.875	-1.716	0.71	0.615	188.351	77.3	23	0.3	2.3	0.1	0.3	NA	NA	NA	NA	NA	NA	NA	NA	NA	NA	NA	NA	NA	NA	NA	NA	NA	NA	NA
23	A23	12	1	NA	NA	NA	NA	NA	NA	NA	NA	NA	NA	NA	NA	NA	NA	NA	NA	NA	NA	3.8 x 10^5	<9.1	230	14.37	46.0682	2.78358	51.1482	2.43563	0.49	3.20111	0.904662	0.556715	21.7815	25.1218	1.53097	40.4315	2.15727	0.278358	0.487126
24	A24	12	1	NA	NA	NA	NA	NA	NA	NA	NA	NA	NA	NA	NA	NA	NA	NA	NA	NA	NA	4.7 x 10^5	<9.1	1700	18.95	52.0317	3.00792	44.9604	1.7942	0.47	2.74406	1.00264	0.474934	19.314	22.1108	1.47757	46.9129	2.26913	0.211082	0.527704
25	A25	13	1	NA	NA	NA	NA	NA	NA	NA	NA	NA	NA	NA	NA	NA	NA	NA	NA	NA	NA	7.7 x 10^4	<9.1	10	9.21	44.734	2.71444	52.5516	2.17155	0.33	2.38871	0.977199	0.325733	27.0358	21.7155	2.28013	39.5223	2.28013	0.325733	0.325733
26	A26	13	1	NA	NA	NA	NA	NA	NA	NA	NA	NA	NA	NA	NA	NA	NA	NA	NA	NA	NA	1.9 x 10^5	<9.1	91	9.66	41.8219	2.79503	55.2795	2.27743	0.62	2.58799	1.13872	0.310559	26.6046	24.2236	2.17391	36.646	2.27743	0.310559	0.414079
27	Α27	14	1	5.9	36.9667	17.9633	11.5233	21.3417	0.570371	325.811	306.406	-1.04	0.938	0.799	244.26	NA	NA	NA	NA	NA	NA	NA	NA	NA	NA	NA	NA	NA	NA	NA	NA	NA	NA	NA	NA	NA	NA	NA	NA	NA
27	Α27	14	15	5.925	34.7133	17.3467	8.31667	19.2373	0.447064	629.222	545.494	-0.138	0.807	0.617	313.232	NA	NA	NA	NA	NA	NA	NA	NA	NA	NA	NA	NA	NA	NA	NA	NA	NA	NA	NA	NA	NA	NA	NA	NA	NA
28	A28	14	1	5.945	39.3167	19.7533	12.2933	23.2663	0.556686	254.66	234.536	-0.847	0.884	0.769	173.143	NA	NA	NA	NA	NA	NA	NA	NA	NA	NA	NA	NA	NA	NA	NA	NA	NA	NA	NA	NA	NA	NA	NA	NA	NA
28	A28	14	15	5.665	38.3533	17.9933	8.38667	19.8519	0.436161	443.558	396.244	-2.418	0.856	0.679	257.8	NA	NA	NA	NA	NA	NA	NA	NA	NA	NA	NA	NA	NA	NA	NA	NA	NA	NA	NA	NA	NA	NA	NA	NA	NA
29	A29	15	1	NA	NA	NA	NA	NA	NA	NA	NA	NA	NA	NA	NA	NA	NA	NA	NA	NA	NA	5.5 x 10^4	<9.1	64	1.71	45.614	3.50877	50.8772	2.33918	NA	2.92398	1.16959	NA	24.5614	21.6374	2.33918	40.3509	2.92398	NA	NA
30	A30	15	1	NA	NA	NA	NA	NA	NA	NA	NA	NA	NA	NA	NA	NA	NA	NA	NA	NA	NA	4.3 x 10^4	<9.1	1	1.61	43.4783	3.10559	53.4161	2.48447	NA	2.48447	1.24224	NA	26.7081	22.3602	1.86335	38.5093	2.48447	NA	NA
31	A31	16	1	NA	NA	NA	NA	NA	NA	NA	NA	NA	NA	NA	NA	NA	NA	NA	NA	NA	NA	3.9 x 10^4	<9.1	140	1.68	41.0714	2.97619	55.9524	1.78571	NA	1.78571	1.19048	NA	30.3571	21.4286	NA	38.6905	2.38095	NA	NA
32	A32	16	1	NA	NA	NA	NA	NA	NA	NA	NA	NA	NA	NA	NA	NA	NA	NA	NA	NA	NA	5.1 x 10^4	<9.1	10	3.21	48.5981	2.80374	48.2866	1.86916	0.31	2.80374	0.934579	0.311526	24.9221	19.9377	NA	44.5483	2.49221	0.311526	NA
33	Α33	17	1	5.74	35.7467	19.8667	11.06	22.7378	0.507981	882.205	741.939	-2.616	0.696	0.592	363.085	NA	NA	NA	NA	NA	NA	NA	NA	NA	NA	NA	NA	NA	NA	NA	NA	NA	NA	NA	NA	NA	NA	NA	NA	NA
33	Α33	17	15	5.675	37.4367	20.82	10.1067	23.1434	0.451924	667.314	552.92	-6.906	0.787	0.523	274.688	78.3	22.8	0.3	1.5	0.9	1	NA	NA	NA	NA	NA	NA	NA	NA	NA	NA	NA	NA	NA	NA	NA	NA	NA	NA	NA
34	Α34	17	1	5.665	35.84	21.2033	12.1133	24.4195	0.519045	853.337	710.436	-1.91	0.505	0.554	238.79	NA	NA	NA	NA	NA	NA	NA	NA	NA	NA	NA	NA	NA	NA	NA	NA	NA	NA	NA	NA	NA	NA	NA	NA	NA
34	Α34	17	15	5.62	35.65	18.8067	9.82	21.2161	0.481214	1062.48	922.692	-4.795	0.785	0.648	540.089	75.7	20.2	2.4	1.6	1.2	1.8	NA	NA	NA	NA	NA	NA	NA	NA	NA	NA	NA	NA	NA	NA	NA	NA	NA	NA	NA
35	Α35	18	1	NA	NA	NA	NA	NA	NA	NA	NA	NA	NA	NA	NA	NA	NA	NA	NA	NA	NA	1.0 x 10^5	<9.1	1400	0.4	35	2.5	62.5	2.5	NA	2.5	NA	NA	30	27.5	NA	32.5	NA	NA	NA
36	Α36	18	1	NA	NA	NA	NA	NA	NA	NA	NA	NA	NA	NA	NA	NA	NA	NA	NA	NA	NA	7.9 x 10^4	<9.1	1100	2.86	45.8042	1.74825	52.7972	2.7972	0.7	3.4965	1.04895	NA	23.7762	23.7762	1.04895	40.2098	1.3986	NA	NA
37	Α37	19	1	5.69	34.6533	17.0133	8.25	18.9081	0.451506	627.426	580.59	-5.742	0.804	0.667	336.762	NA	NA	NA	NA	NA	NA	NA	NA	NA	NA	NA	NA	NA	NA	NA	NA	NA	NA	NA	NA	NA	NA	NA	NA	NA
37	Α37	19	15	5.715	35.8767	16.42	6.53667	17.6733	0.37886	1186.81	987.495	-11.449	0.869	0.569	586.195	76.6	23.4	0.6	1.7	0.8	0.5	NA	NA	NA	NA	NA	NA	NA	NA	NA	NA	NA	NA	NA	NA	NA	NA	NA	NA	NA
38	A38	19	1	5.61	34.24	18.89	9.47333	21.1323	0.464847	149.25	138.589	-1.581	0.876	0.716	93.605	NA	NA	NA	NA	NA	NA	NA	NA	NA	NA	NA	NA	NA	NA	NA	NA	NA	NA	NA	NA	NA	NA	NA	NA	NA
38	A38	19	15	5.675	33.4833	16.4633	6.52	17.7074	0.377081	1161.18	954.794	-14.176	0.72	0.487	407.297	74.6	23.4	0.8	1.8	0.2	0.3	NA	NA	NA	NA	NA	NA	NA	NA	NA	NA	NA	NA	NA	NA	NA	NA	NA	NA	NA
39	A39	20	1	NA	NA	NA	NA	NA	NA	NA	NA	NA	NA	NA	NA	NA	NA	NA	NA	NA	NA	2.9 x 10^4	<40	210	2.28	41.2281	1.31579	57.4561	2.63158	0.44	2.19298	0.877193	NA	27.193	25.4386	2.19298	35.9649	1.31579	NA	NA
40	A40	20	1	NA	NA	NA	NA	NA	NA	NA	NA	NA	NA	NA	NA	NA	NA	NA	NA	NA	NA	3.3 x 10^3	<9.1	55	7.95	45.1572	2.13836	52.5786	2.89308	0.75	3.14465	1.00629	NA	23.0189	24.4025	1.76101	38.8679	1.88679	0.377358	0.251572
41	A41	21	1	5.635	35.25	16.7233	7.75333	18.4332	0.434125	789.493	675.1	NA	0.958	0.604	456.631	NA	NA	NA	NA	NA	NA	NA	NA	NA	NA	NA	NA	NA	NA	NA	NA	NA	NA	NA	NA	NA	NA	NA	NA	NA
41	A41	21	15	5.46	35.64	19.18	7.8	20.7	0.386	1078.05	865.675	-5.847	0.616	0.415	275.463	75.9	22.9	1.3	1.1	0.9	1.2	NA	NA	NA	NA	NA	NA	NA	NA	NA	NA	NA	NA	NA	NA	NA	NA	NA	NA	NA
42	A42	21	1	5.715	37.6833	17.3867	8.35	19.2878	0.447726	2807.01	2402.5	NA	0.832	0.656	1532.51	76.4	23.1	0.2	1.7	0.7	0.3	NA	NA	NA	NA	NA	NA	NA	NA	NA	NA	NA	NA	NA	NA	NA	NA	NA	NA	NA
43	A43	22	1	NA	NA	NA	NA	NA	NA	NA	NA	NA	NA	NA	NA	NA	NA	NA	NA	NA	NA	8.1 x 10^5	<9.1	67000	7.86	42.2392	1.78117	55.8524	2.54453	0.25	2.92621	1.01781	NA	25.1908	26.3359	0.763359	37.7863	1.39949	0.254453	0.381679
44	A44	22	1	NA	NA	NA	NA	NA	NA	NA	NA	NA	NA	NA	NA	NA	NA	NA	NA	NA	NA	7.5 x 10^5	<9.1	71000	0.85	40	1.17647	58.8235	2.35294	NA	2.35294	1.17647	NA	28.2353	25.8824	2.35294	34.1176	1.17647	NA	NA
45	A45	23	1	5.79	35.4833	18.97	11.1	21.9789	0.529417	356.236	331.561	NA	0.908	0.757	245.044	NA	NA	NA	NA	NA	NA	NA	NA	NA	NA	NA	NA	NA	NA	NA	NA	NA	NA	NA	NA	NA	NA	NA	NA	NA
45	A45	23	15	5.7	37.4467	18.4967	8.11	20.1965	0.413214	423.794	353.601	-9.743	0.663	0.49	137.735	79	22.2	0	1.3	0	0.4	NA	NA	NA	NA	NA	NA	NA	NA	NA	NA	NA	NA	NA	NA	NA	NA	NA	NA	NA
46	A46	23	1	5.715	29.5133	17.0233	7.7	18.6838	0.424782	2356.02	2089.5	-0.401	0.842	0.693	1373.46	NA	NA	NA	NA	NA	NA	NA	NA	NA	NA	NA	NA	NA	NA	NA	NA	NA	NA	NA	NA	NA	NA	NA	NA	NA
46	A46	23	15	5.58	36.25	19.3733	8.72667	21.2481	0.423226	866.274	721.567	NA	0.597	0.496	256.175	76.9	22.2	0.7	1.5	0	0.7	NA	NA	NA	NA	NA	NA	NA	NA	NA	NA	NA	NA	NA	NA	NA	NA	NA	NA	NA
47	A47	24	1	NA	NA	NA	NA	NA	NA	NA	NA	NA	NA	NA	NA	NA	NA	NA	NA	NA	NA	6.0 x 10^4	9.4x 10^2	1900	2.09	36.8421	2.39234	60.7656	2.39234	0.48	2.39234	0.956938	0.478469	29.1866	26.7943	1.91388	31.5789	2.39234	NA	NA
48	A48	24	1	NA	NA	NA	NA	NA	NA	NA	NA	NA	NA	NA	NA	NA	NA	NA	NA	NA	NA	7.7 x 10^5	9.7 x 10^3	36000	9.63	35.7217	2.18069	62.0976	2.80374	0.73	2.59605	1.14226	0.623053	30.8411	26.0644	1.24611	30.8411	1.973	0.311526	0.207684
49	A49	25	1	5.535	35.28	17.98	8.23667	19.7768	0.429571	920.536	815.965	NA	0.851	0.679	532.101	NA	NA	NA	NA	NA	NA	NA	NA	NA	NA	NA	NA	NA	NA	NA	NA	NA	NA	NA	NA	NA	NA	NA	NA	NA
49	A49	25	15	5.385	37.6133	18.9933	9.3	21.148	0.45533	1909.83	1483.64	NA	0.775	0.449	664.536	74.9	23.4	1	1.7	0.7	0.3	NA	NA	NA	NA	NA	NA	NA	NA	NA	NA	NA	NA	NA	NA	NA	NA	NA	NA	NA
50	A50	25	1	5.485	34.4133	15.45	9.22	17.992	0.538037	805.903	675.219	-8.74	0.802	0.569	367.644	NA	NA	NA	NA	NA	NA	NA	NA	NA	NA	NA	NA	NA	NA	NA	NA	NA	NA	NA	NA	NA	NA	NA	NA	NA
50	A50	25	15	5.445	38.7967	17.8033	9.68333	20.2664	0.498152	1022.71	824.35	-3.241	0.703	0.478	343.986	74.8	22.9	1.7	1.7	0.4	0.6	NA	NA	NA	NA	NA	NA	NA	NA	NA	NA	NA	NA	NA	NA	NA	NA	NA	NA	NA
51	A51	26	1	NA	NA	NA	NA	NA	NA	NA	NA	NA	NA	NA	NA	NA	NA	NA	NA	NA	NA	4.6 x 10^5	<10	8900	7.51	43.1425	2.79627	54.0613	2.3968	0.53	3.19574	1.06525	0.665779	23.968	25.5659	1.33156	37.2836	2.66312	0.266312	0.266312
52	A52	26	1	NA	NA	NA	NA	NA	NA	NA	NA	NA	NA	NA	NA	NA	NA	NA	NA	NA	NA	7.8 x 10^5	<10	4100	10.49	40.8961	2.28789	56.816	2.38322	0.67	2.66921	1.04862	0.476644	27.1687	24.9762	2.28789	34.8904	2.00191	0.285987	0.190658
53	A53	27	1	5.535	33.74	17.26	8.01333	19.0295	0.434659	337.43	312.994	NA	0.735	0.657	162.952	NA	NA	NA	NA	NA	NA	NA	NA	NA	NA	NA	NA	NA	NA	NA	NA	NA	NA	NA	NA	NA	NA	NA	NA	NA
53	A53	27	15	5.655	33.6367	17.46	6.60333	18.667	0.361571	617.484	536.989	-8.773	0.522	0.604	194.95	NA	NA	NA	NA	NA	NA	NA	NA	NA	NA	NA	NA	NA	NA	NA	NA	NA	NA	NA	NA	NA	NA	NA	NA	NA
54	A54	27	1	5.59	34.3933	17.6133	8.62667	19.6125	0.455439	413.612	371.928	-0.034	0.765	0.609	192.561	NA	NA	NA	NA	NA	NA	NA	NA	NA	NA	NA	NA	NA	NA	NA	NA	NA	NA	NA	NA	NA	NA	NA	NA	NA
54	A54	27	15	5.565	37.83	19.1667	11.03	22.1138	0.522194	415.768	366.058	-6.349	0.587	0.511	124.642	NA	NA	NA	NA	NA	NA	NA	NA	NA	NA	NA	NA	NA	NA	NA	NA	NA	NA	NA	NA	NA	NA	NA	NA	NA

## Sheet: Heavy Metals
Α/Α	Sample	Cd (mg/kg)	Pb (mg/kg)	Hg (mg/kg)	As (mg/kg)
1	liver	0.022±0.002	<0.020	<0.060	0.021
2	liver	0.040±0.004	0.034±0.005	<0.060	0.026
3	liver	0.13±0.01	<0.020	<0.060	<0.010
4	liver	0.17±0.02	<0.020	<0.060	<0.010
5	liver	0.026±0.003	0.068±0.009	<0.060	0.03
6	liver	0.044±0.004	0.093±0.013	<0.060	0.028
7	liver	0.099±0.010	<0.02	0.097±0.016	0.008±0.001
8	liver	0.419±0.041	0.012±0.002	0.093±0.016	0.016±0.002
9	liver	0.026±0.002	0.067 ±0.009	0.415 ± 0.069	0.015± 0.001
10	liver	0.142± 0.013	0.024± 0.005	0.218 ± 0.036	<0.010
11	liver	0.027±0.002	0.060±0.008	0.037±0.006	0.017±0.001
12	liver	0.029±0.003	0.050±0.006	0.034±0.005	0.018±0.002
13	liver	0.035±0.003	0.047±0.006	<0.060	0.022±0.022
14	liver	0.077±0.007	<0.02	<0.060	<0.010
